# Supplementary material for: Maternal emotion socialization in Chinese, Indian, and European American families: socialization goals as a culturally embedded factor
Source: Front Psychol. 2026 Apr 23;17:1772882. doi: 10.3389/fpsyg.2026.1772882 (PMC13149158; doi:10.3389/fpsyg.2026.1772882)
Supplement: Supplementary file 2 [file Table_2.XLSX]

## Sheet: model 0 (fullsample)
Regressions:
	Estimate	Std.Err	z-value	P(>|z|)	Std.lv	Std.all
Relational EC goal~
Education	-0.129	0.052	-2.495	0.013	-0.129	-0.205
Child age	-0.055	0.038	-1.44	0.15	-0.055	-0.117
Individualistic EC goal~
Education	-0.157	0.049	-3.229	0.001	-0.157	-0.266
Child age	0.059	0.035	1.683	0.092	0.059	0.133
Distress response~
Relational EC goal	0.491	0.133	3.704	0	0.491	0.309
Individualistic EC goal	-0.527	0.144	-3.654	0	-0.527	-0.31
Education	-0.098	0.073	-1.345	0.179	-0.098	-0.098
Child age	0.046	0.054	0.857	0.391	0.046	0.061
Emotion-focused response~
Relational EC goal	0.034	0.141	0.242	0.809	0.034	0.022
Individualistic EC goal	0.314	0.154	2.04	0.041	0.314	0.186
Education	-0.016	0.075	-0.211	0.833	-0.016	-0.016
Child age	-0.001	0.055	-0.015	0.988	-0.001	-0.001
Problem-focused response~
Relational EC goal	0.107	0.141	0.756	0.45	0.107	0.067
Individualistic EC goal	0.286	0.153	1.874	0.061	0.286	0.167
Education	-0.023	0.075	-0.312	0.755	-0.023	-0.023
Child age	0.024	0.055	0.434	0.664	0.024	0.032
Minimizing response~
Relational EC goal	0.335	0.144	2.323	0.02	0.335	0.211
Individualistic EC goal	-0.024	0.155	-0.155	0.876	-0.024	-0.014
Education	-0.063	0.074	-0.844	0.399	-0.063	-0.063
Child age	0.054	0.055	0.979	0.327	0.054	0.072
Training response~
Relational EC goal	0.465	0.134	3.475	0.001	0.465	0.297
Individualistic EC goal	0.082	0.146	0.559	0.576	0.082	0.049
Education	-0.035	0.072	-0.482	0.63	-0.035	-0.035
Child age	0.096	0.053	1.82	0.069	0.096	0.13
Covariances:
	Estimate	Std.Err	z-value	P(>|z|)	Std.lv	Std.all
Relational EC goal~~
Individualistic EC goal	0.143	0.03	4.795	0	0.143	0.417
Distress response~~
Emotion-focused response	-0.303	0.071	-4.256	0	-0.303	-0.329
Problem-focused response	-0.146	0.069	-2.114	0.035	-0.146	-0.157
Minimizing response	0.146	0.068	2.132	0.033	0.146	0.159
Training response	-0.038	0.064	-0.595	0.552	-0.038	-0.044
Emotion-focused response~~
Problem-focused response	0.063	0.07	0.897	0.37	0.063	0.065
Minimizing response	-0.047	0.069	-0.681	0.496	-0.047	-0.05
Training response	-0.062	0.066	-0.929	0.353	-0.062	-0.068
Problem-focused response~~
Minimizing response	-0.092	0.07	-1.324	0.186	-0.092	-0.097
Training response	0.05	0.067	0.745	0.456	0.05	0.055
Minimizing response~~
Training response	0.036	0.066	0.544	0.587	0.036	0.04
Intercepts:	Estimate	Std.Err	z-value	P(>|z|)	Std.lv	Std.all
Relational EC goal	5.078	0.149	33.989	0	5.078	8.083
Individualistic EC goal	4.441	0.135	32.821	0	4.441	7.552
Distress response	-0.105	0.734	-0.143	0.886	-0.105	-0.105
Emotion-focused response	-1.615	0.783	-2.063	0.039	-1.615	-1.622
Problem-focused response	-1.932	0.772	-2.502	0.012	-1.932	-1.922
Minimizing response	-1.703	0.783	-2.175	0.03	-1.703	-1.708
Training response	-2.951	0.739	-3.993	0	-2.951	-2.999
Variances:	Estimate	Std.Err	z-value	P(>|z|)	Std.lv	Std.all
Relational EC goal	0.373	0.042	8.9	0	0.373	0.945
Individualistic EC goal	0.315	0.036	8.813	0	0.315	0.91
Distress response	0.89	0.093	9.6	0	0.89	0.89
Emotion-focused response	0.952	0.098	9.693	0	0.952	0.96
Problem-focused response	0.962	0.099	9.699	0	0.962	0.953
Minimizing response	0.941	0.097	9.661	0	0.941	0.947
Training response	0.853	0.089	9.548	0	0.853	0.881

## Sheet: model 1 (allfree)
	Group 1 (Hong Kong Chinese)						Group 2 (Beijing Chinese)						Group 3 (Indian)						Group 4 (European American)
Regressions:
	Estimate	Std.Err	z-value	P(>|z|)	Std.lv	Std.all	Estimate	Std.Err	z-value	P(>|z|)	Std.lv	Std.all	Estimate	Std.Err	z-value	P(>|z|)	Std.lv	Std.all	Estimate	Std.Err	z-value	P(>|z|)	Std.lv	Std.all
Relational EC goal~	~						~						~						~
Education	-0.087	0.143	-0.613	0.54	-0.087	-0.123	0.27	0.107	2.515	0.012	0.27	0.429	-0.048	0.095	-0.501	0.616	-0.048	-0.07	-0.294	0.119	-2.479	0.013	-0.294	-0.364
Child age	0.036	0.174	0.206	0.837	0.036	0.04	-0.328	0.205	-1.598	0.11	-0.328	-0.273	0.274	0.172	1.586	0.113	0.274	0.246	-0.05	0.084	-0.594	0.553	-0.05	-0.08
Individualistic EC goal~	~						~						~						~
Education	-0.036	0.113	-0.316	0.752	-0.036	-0.063	0.091	0.083	1.096	0.273	0.091	0.202	-0.162	0.127	-1.276	0.202	-0.162	-0.185	-0.062	0.118	-0.529	0.597	-0.062	-0.085
Child age	0.073	0.138	0.527	0.598	0.073	0.102	-0.103	0.159	-0.65	0.515	-0.103	-0.12	0.288	0.196	1.472	0.141	0.288	0.201	0.037	0.083	0.444	0.657	0.037	0.066
Distress response~	~						~						~						~
Relational EC goal	0.11	0.427	0.258	0.796	0.11	0.063	0.616	0.274	2.245	0.025	0.616	0.421	0.435	0.428	1.017	0.309	0.435	0.149	0.425	0.172	2.477	0.013	0.425	0.372
Individualistic EC goal	0.004	0.534	0.007	0.994	0.004	0.002	-0.728	0.354	-2.055	0.04	-0.728	-0.356	-0.621	0.324	-1.913	0.056	-0.621	-0.273	-0.321	0.183	-1.757	0.079	-0.321	-0.253
Education	0.063	0.224	0.281	0.779	0.063	0.05	-0.152	0.171	-0.894	0.372	-0.152	-0.166	0.255	0.27	0.944	0.345	0.255	0.128	-0.07	0.114	-0.617	0.537	-0.07	-0.076
Child age	-0.35	0.28	-1.249	0.212	-0.35	-0.223	-0.052	0.309	-0.168	0.866	-0.052	-0.03	-0.451	0.455	-0.992	0.321	-0.451	-0.139	0.051	0.079	0.652	0.514	0.051	0.072
Emotion-focused response~	~						~						~						~
Relational EC goal	0.947	0.437	2.168	0.03	0.947	0.492	0.003	0.15	0.019	0.985	0.003	0.004	0.301	0.335	0.901	0.368	0.301	0.128	0.193	0.209	0.923	0.356	0.193	0.135
Individualistic EC goal	-0.861	0.548	-1.571	0.116	-0.861	-0.355	0.126	0.194	0.652	0.515	0.126	0.119	0.614	0.248	2.476	0.013	0.614	0.335	-0.098	0.223	-0.438	0.662	-0.098	-0.061
Education	0.073	0.236	0.311	0.756	0.073	0.054	0.126	0.093	1.352	0.176	0.126	0.265	-0.336	0.209	-1.611	0.107	-0.336	-0.21	-0.009	0.126	-0.071	0.944	-0.009	-0.008
Child age	0.049	0.296	0.164	0.869	0.049	0.028	-0.151	0.169	-0.893	0.372	-0.151	-0.166	-0.416	0.349	-1.191	0.233	-0.416	-0.158	-0.44	0.087	-5.057	0	-0.44	-0.495
Problem-focused response~	~						~						~						~
Relational EC goal	1.025	0.423	2.424	0.015	1.025	0.533	0.228	0.249	0.918	0.359	0.228	0.176	-0.58	0.385	-1.508	0.131	-0.58	-0.222	-0.308	0.184	-1.671	0.095	-0.308	-0.261
Individualistic EC goal	-0.781	0.531	-1.472	0.141	-0.781	-0.322	-0.075	0.321	-0.233	0.816	-0.075	-0.041	-0.162	0.294	-0.549	0.583	-0.162	-0.08	0.552	0.192	2.869	0.004	0.552	0.422
Education	0.148	0.233	0.633	0.527	0.148	0.108	0.194	0.155	1.257	0.209	0.194	0.239	0.293	0.244	1.2	0.23	0.293	0.165	0.105	0.119	0.881	0.378	0.105	0.11
Child age	0.067	0.291	0.23	0.818	0.067	0.039	0.232	0.28	0.828	0.408	0.232	0.149	0.546	0.412	1.328	0.184	0.546	0.188	-0.02	0.081	-0.252	0.801	-0.02	-0.028
Minimizing response~	~						~						~						~
Relational EC goal	0.611	0.303	2.017	0.044	0.611	0.443	0.553	0.341	1.619	0.106	0.553	0.319	0.126	0.399	0.315	0.753	0.126	0.048	-0.18	0.226	-0.796	0.426	-0.18	-0.145
Individualistic EC goal	-0.304	0.381	-0.798	0.425	-0.304	-0.175	-0.263	0.441	-0.596	0.551	-0.263	-0.109	0.342	0.297	1.152	0.249	0.342	0.17	-0.132	0.246	-0.539	0.59	-0.132	-0.096
Education	-0.124	0.169	-0.736	0.462	-0.124	-0.126	0.034	0.212	0.16	0.873	0.034	0.031	-0.093	0.248	-0.376	0.707	-0.093	-0.053	-0.023	0.123	-0.184	0.854	-0.023	-0.023
Child age	-0.076	0.21	-0.363	0.716	-0.076	-0.062	-0.177	0.385	-0.459	0.646	-0.177	-0.085	-0.613	0.415	-1.476	0.14	-0.613	-0.213	-0.243	0.084	-2.915	0.004	-0.243	-0.317
Training response~	~						~						~						~
Relational EC goal	0.317	0.314	1.009	0.313	0.317	0.199	0.298	0.177	1.684	0.092	0.298	0.311	-0.405	0.42	-0.964	0.335	-0.405	-0.144	0.569	0.184	3.087	0.002	0.569	0.421
Individualistic EC goal	0.568	0.393	1.444	0.149	0.568	0.282	-0.015	0.228	-0.066	0.947	-0.015	-0.011	-0.597	0.32	-1.865	0.062	-0.597	-0.273	0.194	0.194	1.003	0.316	0.194	0.129
Education	0.387	0.173	2.241	0.025	0.387	0.34	0.077	0.11	0.696	0.486	0.077	0.127	0.041	0.26	0.158	0.875	0.041	0.021	0.06	0.125	0.477	0.633	0.06	0.055
Child age	0.343	0.215	1.595	0.111	0.343	0.24	0.323	0.199	1.622	0.105	0.323	0.281	0.882	0.435	2.027	0.043	0.882	0.281	-0.223	0.087	-2.554	0.011	-0.223	-0.267
Covariances:
	Estimate	Std.Err	z-value	P(>|z|)	Std.lv	Std.all	Estimate	Std.Err	z-value	P(>|z|)	Std.lv	Std.all	Estimate	Std.Err	z-value	P(>|z|)	Std.lv	Std.all	Estimate	Std.Err	z-value	P(>|z|)	Std.lv	Std.all
Relational EC goal~~	~~						~~						~~						~~
Individualistic EC goal	0.141	0.051	2.773	0.006	0.141	0.616	0.102	0.054	1.889	0.059	0.102	0.354	0.041	0.031	1.342	0.18	0.041	0.217	0.161	0.062	2.59	0.01	0.161	0.411
Distress response~~	~~						~~						~~						~~
Emotion-focused response	-0.482	0.185	-2.608	0.009	-0.482	-0.547	-0.037	0.076	-0.493	0.622	-0.037	-0.088	-0.243	0.133	-1.826	0.068	-0.243	-0.268	-0.209	0.075	-2.773	0.006	-0.209	-0.343
Problem-focused response	-0.437	0.179	-2.443	0.015	-0.437	-0.505	-0.112	0.127	-0.881	0.378	-0.112	-0.158	0.033	0.152	0.215	0.83	0.033	0.031	-0.128	0.067	-1.91	0.056	-0.128	-0.241
Minimizing response	0.1	0.117	0.856	0.392	0.1	0.16	0.538	0.197	2.739	0.006	0.538	0.553	-0.089	0.154	-0.576	0.565	-0.089	-0.082	0.078	0.071	1.102	0.27	0.078	0.137
Training response	-0.244	0.127	-1.93	0.054	-0.244	-0.383	0.072	0.09	0.796	0.426	0.072	0.142	-0.252	0.165	-1.529	0.126	-0.252	-0.223	0.1	0.07	1.439	0.15	0.1	0.179
Emotion-focused response~~	~~						~~						~~						~~
Problem-focused response	0.696	0.212	3.279	0.001	0.696	0.771	0.166	0.075	2.232	0.026	0.166	0.429	-0.212	0.12	-1.76	0.078	-0.212	-0.258	-0.015	0.075	-0.207	0.836	-0.015	-0.025
Minimizing response	0.173	0.125	1.39	0.165	0.173	0.265	0.118	0.096	1.223	0.221	0.118	0.221	-0.175	0.121	-1.453	0.146	-0.175	-0.21	-0.286	0.083	-3.432	0.001	-0.286	-0.432
Training response	0.409	0.145	2.821	0.005	0.409	0.616	0.04	0.049	0.821	0.411	0.04	0.147	-0.344	0.134	-2.579	0.01	-0.344	-0.397	-0.229	0.083	-2.746	0.006	-0.229	-0.354
Problem-focused response~~	~~						~~						~~						~~
Minimizing response	0.2	0.124	1.617	0.106	0.2	0.312	-0.035	0.156	-0.223	0.823	-0.035	-0.04	-0.454	0.154	-2.955	0.003	-0.454	-0.462	-0.037	0.074	-0.499	0.618	-0.037	-0.063
Training response	0.351	0.138	2.551	0.011	0.351	0.538	0.046	0.081	0.568	0.57	0.046	0.101	-0.223	0.149	-1.494	0.135	-0.223	-0.217	-0.118	0.073	-1.61	0.107	-0.118	-0.208
Minimizing response~~	~~						~~						~~						~~
Training response	0.12	0.09	1.332	0.183	0.12	0.253	0.258	0.12	2.15	0.032	0.258	0.411	-0.186	0.15	-1.238	0.216	-0.186	-0.179	0.089	0.081	1.099	0.272	0.089	0.146
Intercepts:
	Estimate	Std.Err	z-value	P(>|z|)	Std.lv	Std.all	Estimate	Std.Err	z-value	P(>|z|)	Std.lv	Std.all	Estimate	Std.Err	z-value	P(>|z|)	Std.lv	Std.all	Estimate	Std.Err	z-value	P(>|z|)	Std.lv	Std.all
Relational EC goal	4.838	0.865	5.594	0	4.838	8.956	6.684	1.012	6.602	0	6.684	9.946	4.538	0.39	11.648	0	4.538	11.377	4.813	0.306	15.747	0	4.813	7.008
Individualistic EC goal	4.198	0.684	6.14	0	4.198	9.794	5.667	0.784	7.23	0	5.667	11.78	3.979	0.437	9.102	0	3.979	7.74	4.277	0.304	14.076	0	4.277	6.92
Distress response	1.655	2.343	0.706	0.48	1.655	1.751	0.543	2.635	0.206	0.837	0.543	0.553	2.066	2.285	0.904	0.366	2.066	1.77	-0.833	0.906	-0.919	0.358	-0.833	-1.061
Emotion-focused response	-1.217	2.444	-0.498	0.619	-1.217	-1.17	0.927	1.441	0.643	0.52	0.927	1.824	-4.123	1.768	-2.332	0.02	-4.123	-4.382	0.868	1.083	0.802	0.423	0.868	0.881
Problem-focused response	-2.203	2.385	-0.923	0.356	-2.203	-2.121	-1.119	2.387	-0.469	0.639	-1.119	-1.288	3.082	2.052	1.501	0.133	3.082	2.96	-1.386	0.987	-1.404	0.16	-1.386	-1.714
Minimizing response	-0.715	1.714	-0.417	0.677	-0.715	-0.96	-0.328	3.28	-0.1	0.92	-0.328	-0.282	-0.878	2.116	-0.415	0.678	-0.878	-0.851	1.79	1.135	1.577	0.115	1.79	2.104
Training response	-5.693	1.761	-3.232	0.001	-5.693	-6.599	-2.336	1.697	-1.377	0.169	-2.336	-3.629	3.072	2.225	1.381	0.167	3.072	2.734	-3.075	0.957	-3.215	0.001	-3.075	-3.312
Variances:
	Estimate	Std.Err	z-value	P(>|z|)	Std.lv	Std.all	Estimate	Std.Err	z-value	P(>|z|)	Std.lv	Std.all	Estimate	Std.Err	z-value	P(>|z|)	Std.lv	Std.all	Estimate	Std.Err	z-value	P(>|z|)	Std.lv	Std.all
Relational EC goal	0.287	0.077	3.748	0	0.287	0.984	0.371	0.093	4	0	0.371	0.822	0.148	0.032	4.605	0	0.148	0.93	0.406	0.085	4.758	0	0.406	0.86
Individualistic EC goal	0.181	0.049	3.718	0	0.181	0.986	0.222	0.056	4	0	0.222	0.961	0.242	0.049	4.906	0	0.242	0.916	0.378	0.078	4.842	0	0.378	0.989
Distress response	0.845	0.218	3.87	0	0.845	0.946	0.781	0.195	4	0	0.781	0.809	1.182	0.237	4.985	0	1.182	0.868	0.525	0.089	5.9	0	0.525	0.852
Emotion-focused response	0.918	0.241	3.806	0	0.918	0.849	0.234	0.058	4	0	0.234	0.905	0.696	0.14	4.983	0	0.696	0.786	0.703	0.113	6.207	0	0.703	0.724
Problem-focused response	0.887	0.232	3.82	0	0.887	0.822	0.642	0.16	4	0	0.642	0.85	0.97	0.195	4.981	0	0.97	0.895	0.536	0.097	5.538	0	0.536	0.82
Minimizing response	0.465	0.121	3.841	0	0.465	0.838	1.211	0.303	4	0	1.211	0.896	0.998	0.2	4.997	0	0.998	0.936	0.626	0.104	5.988	0	0.626	0.864
Training response	0.481	0.127	3.79	0	0.481	0.646	0.324	0.081	4	0	0.324	0.782	1.082	0.219	4.943	0	1.082	0.857	0.596	0.106	5.644	0	0.596	0.691

## Sheet: Model 2 (chinese groups equal)
	Group 1 (Hong Kong Chinese) - equality constraints						Group 2 (Beijing Chinese) - equality constraints						Group 3 (Indian)						Group 4 (European American)
Regressions:
	Estimate	Std.Err	z-value	P(>|z|)	Std.lv	Std.all	Estimate	Std.Err	z-value	P(>|z|)	Std.lv	Std.all	Estimate	Std.Err	z-value	P(>|z|)	Std.lv	Std.all	Estimate	Std.Err	z-value	P(>|z|)	Std.lv	Std.all
Relational EC goal~
Education	-0.102	0.143	-0.712	0.477	-0.102	-0.142	0.27	0.107	2.515	0.012	0.27	0.429	-0.048	0.095	-0.501	0.616	-0.048	-0.07	-0.294	0.119	-2.479	0.013	-0.294	-0.364
Child age	0.049	0.175	0.282	0.778	0.049	0.055	-0.328	0.205	-1.598	0.11	-0.328	-0.273	0.274	0.172	1.586	0.113	0.274	0.246	-0.05	0.084	-0.594	0.553	-0.05	-0.08
Individualistic EC goal~	~						~						~						~
Education	-0.04	0.115	-0.347	0.729	-0.04	-0.07	0.091	0.083	1.096	0.273	0.091	0.202	-0.162	0.127	-1.276	0.202	-0.162	-0.185	-0.062	0.118	-0.529	0.597	-0.062	-0.085
Child age	0.049	0.14	0.349	0.727	0.049	0.069	-0.103	0.159	-0.65	0.515	-0.103	-0.12	0.288	0.196	1.472	0.141	0.288	0.201	0.037	0.083	0.444	0.657	0.037	0.066
Distress response~	~						~						~						~
Relational EC goal	(a1) 0.581	0.218	2.663	0.008	0.581	0.319	(a1) 0.581	0.218	2.663	0.008	0.581	0.404	0.435	0.428	1.017	0.309	0.435	0.149	0.425	0.172	2.477	0.013	0.425	0.372
Individualistic EC goal	(a2) -0.559	0.29	-1.929	0.054	-0.559	-0.242	(a2) -0.559	0.29	-1.929	0.054	-0.559	-0.279	-0.621	0.324	-1.913	0.056	-0.621	-0.273	-0.321	0.183	-1.757	0.079	-0.321	-0.253
Education	0.09	0.228	0.395	0.693	0.09	0.069	-0.158	0.165	-0.962	0.336	-0.158	-0.175	0.255	0.27	0.944	0.345	0.255	0.128	-0.07	0.114	-0.617	0.537	-0.07	-0.076
Child age	-0.347	0.285	-1.217	0.224	-0.347	-0.211	-0.046	0.305	-0.151	0.88	-0.046	-0.027	-0.451	0.455	-0.992	0.321	-0.451	-0.139	0.051	0.079	0.652	0.514	0.051	0.072
Emotion-focused response~	~						~						~						~
Relational EC goal	(b1) 0.093	0.145	0.64	0.522	0.093	0.049	(b1) 0.093	0.145	0.64	0.522	0.093	0.122	0.301	0.335	0.901	0.368	0.301	0.128	0.193	0.209	0.923	0.356	0.193	0.135
Individualistic EC goal	(b2) 0.009	0.192	0.047	0.962	0.009	0.004	(b2) 0.009	0.192	0.047	0.962	0.009	0.009	0.614	0.248	2.476	0.013	0.614	0.335	-0.098	0.223	-0.438	0.662	-0.098	-0.061
Education	0.031	0.248	0.125	0.9	0.031	0.023	0.093	1.211	0.226	0.113	0.235		-0.336	0.209	-1.611	0.107	-0.336	-0.21	-0.009	0.126	-0.071	0.944	-0.009	-0.008
Child age	0.015	0.312	0.048	0.962	0.015	0.009	-0.134	0.17	-0.788	0.431	-0.134	-0.146	-0.416	0.349	-1.191	0.233	-0.416	-0.158	-0.44	0.087	-5.057	0	-0.44	-0.495
Problem-focused response~	~						~						~						~
Relational EC goal	(c1) 0.343	0.202	1.692	0.091	0.343	0.186	(c1) 0.343	0.202	1.692	0.091	0.343	0.261	-0.58	0.385	-1.508	0.131	-0.58	-0.222	-0.308	0.184	-1.671	0.095	-0.308	-0.261
Individualistic EC goal	(c2) -0.129	0.265	-0.487	0.626	-0.129	-0.055	(c2) -0.129	0.265	-0.487	0.626	-0.129	-0.07	-0.162	0.294	-0.549	0.583	-0.162	-0.08	0.552	0.192	2.869	0.004	0.552	0.422
Education	0.24	0.482	0.63	0.116	0.087		0.168	0.15	1.126	0.26	0.168	0.204	0.293	0.244	1.2	0.23	0.293	0.165	0.105	0.119	0.881	0.378	0.105	0.11
Child age	0.036	0.3	0.121	0.904	0.036	0.022	0.264	0.277	0.954	0.34	0.264	0.167	0.546	0.412	1.328	0.184	0.546	0.188	-0.02	0.081	-0.252	0.801	-0.02	-0.028
Minimizing response~	~						~						~						~
Relational EC goal	(d1) 0.494	0.228	2.167	0.03	0.494	0.366	(d1) 0.494	0.228	2.167	0.03	0.494	0.288	0.126	0.399	0.315	0.753	0.126	0.048	-0.18	0.226	-0.796	0.426	-0.18	-0.145
Individualistic EC goal	(d2) -0.165	0.3	-0.549	0.583	-0.165	-0.096	(d2) -0.165	0.3	-0.549	0.583	-0.165	-0.069	0.342	0.297	1.152	0.249	0.342	0.17	-0.132	0.246	-0.539	0.59	-0.132	-0.096
Education	-0.123	0.168	-0.731	0.465	-0.123	-0.127	0.041	0.201	0.204	0.839	0.041	0.038	-0.093	0.248	-0.376	0.707	-0.093	-0.053	-0.023	0.123	-0.184	0.854	-0.023	-0.023
Child age	-0.093	0.209	-0.443	0.657	-0.093	-0.076	-0.185	0.376	-0.493	0.622	-0.185	-0.09	-0.613	0.415	-1.476	0.14	-0.613	-0.213	-0.243	0.084	-2.915	0.004	-0.243	-0.317
Training response~	~						~						~						~
Relational EC goal	(e1) 0.245	0.151	1.619	0.105	0.245	0.161	(e1) 0.245	0.151	1.619	0.105	0.245	0.245	-0.405	0.42	-0.964	0.335	-0.405	-0.144	0.569	0.184	3.087	0.002	0.569	0.421
Individualistic EC goal	(e2) 0.272	0.205	1.327	0.184	0.272	0.141	(e2) 0.272	0.205	1.327	0.184	0.272	0.195	-0.597	0.32	-1.865	0.062	-0.597	-0.273	0.194	0.194	1.003	0.316	0.194	0.129
Education	0.375	0.174	2.152	0.031	0.375	0.343	0.065	0.109	0.593	0.553	0.065	0.103	0.041	0.26	0.158	0.875	0.041	0.021	0.06	0.125	0.477	0.633	0.06	0.055
Child age	0.37	0.218	1.699	0.089	0.37	0.27	0.335	0.201	1.667	0.096	0.335	0.279	0.882	0.435	2.027	0.043	0.882	0.281	-0.223	0.087	-2.554	0.011	-0.223	-0.267
Covariances:
	Estimate	Std.Err	z-value	P(>|z|)	Std.lv	Std.all	Estimate	Std.Err	z-value	P(>|z|)	Std.lv	Std.all	Estimate	Std.Err	z-value	P(>|z|)	Std.lv	Std.all	Estimate	Std.Err	z-value	P(>|z|)	Std.lv	Std.all
Relational EC goal~~
Individualistic EC goal	0.142	0.052	2.759	0.006	0.142	0.618	0.102	0.054	1.889	0.059	0.102	0.354	0.041	0.031	1.342	0.18	0.041	0.217	0.161	0.062	2.59	0.01	0.161	0.411
Distress response~~	~~						~~						~~						~~
Emotion-focused response	-0.552	0.206	-2.686	0.007	-0.552	-0.574	-0.041	0.078	-0.528	0.597	-0.041	-0.095	-0.243	0.133	-1.826	0.068	-0.243	-0.268	-0.209	0.075	-2.773	0.006	-0.209	-0.343
Problem-focused response	-0.495	0.194	-2.547	0.011	-0.495	-0.534	-0.113	0.128	-0.881	0.378	-0.113	-0.158	0.033	0.152	0.215	0.83	0.033	0.031	-0.128	0.067	-1.91	0.056	-0.128	-0.241
Minimizing response	0.084	0.12	0.702	0.482	0.084	0.132	0.541	0.198	2.735	0.006	0.541	0.554	-0.089	0.154	-0.576	0.565	-0.089	-0.082	0.078	0.071	1.102	0.27	0.078	0.137
Training response	-0.238	0.132	-1.802	0.072	-0.238	-0.357	0.081	0.094	0.86	0.39	0.081	0.157	-0.252	0.165	-1.529	0.126	-0.252	-0.223	0.1	0.07	1.439	0.15	0.1	0.179
Emotion-focused response~~	~~						~~						~~						~~
Problem-focused response	0.809	0.241	3.36	0.001	0.809	0.795	0.17	0.076	2.224	0.026	0.17	0.433	-0.212	0.12	-1.76	0.078	-0.212	-0.258	-0.015	0.075	-0.207	0.836	-0.015	-0.025
Minimizing response	0.199	0.138	1.442	0.149	0.199	0.283	0.115	0.097	1.178	0.239	0.115	0.214	-0.175	0.121	-1.453	0.146	-0.175	-0.21	-0.286	0.083	-3.432	0.001	-0.286	-0.432
Training response	0.408	0.156	2.616	0.009	0.408	0.556	0.034	0.052	0.661	0.508	0.034	0.121	-0.344	0.134	-2.579	0.01	-0.344	-0.397	-0.229	0.083	-2.746	0.006	-0.229	-0.354
Problem-focused response~~	~~						~~						~~						~~
Minimizing response	0.221	0.133	1.657	0.097	0.221	0.326	-0.037	0.157	-0.236	0.813	-0.037	-0.042	-0.454	0.154	-2.955	0.003	-0.454	-0.462	-0.037	0.074	-0.499	0.618	-0.037	-0.063
Training response	0.354	0.147	2.413	0.016	0.354	0.502	0.044	0.085	0.519	0.604	0.044	0.094	-0.223	0.149	-1.494	0.135	-0.223	-0.217	-0.118	0.073	-1.61	0.107	-0.118	-0.208
Minimizing response~~	~~						~~						~~						~~
Training response	0.12	0.094	1.276	0.202	0.12	0.245	0.263	0.124	2.117	0.034	0.263	0.409	-0.186	0.15	-1.238	0.216	-0.186	-0.179	0.089	0.081	1.099	0.272	0.089	0.146
Intercepts:
	Estimate	Std.Err	z-value	P(>|z|)	Std.lv	Std.all	Estimate	Std.Err	z-value	P(>|z|)	Std.lv	Std.all	Estimate	Std.Err	z-value	P(>|z|)	Std.lv	Std.all	Estimate	Std.Err	z-value	P(>|z|)	Std.lv	Std.all
Relational EC goal	4.772	0.871	5.476	0	4.772	8.764	6.684	1.012	6.602	0	6.684	9.946	4.538	0.39	11.648	0	4.538	11.377	4.813	0.306	15.747	0	4.813	7.008
Individualistic EC goal	4.32	0.697	6.199	0	4.32	10.067	5.667	0.784	7.23	0	5.667	11.78	3.979	0.437	9.102	0	3.979	7.74	4.277	0.304	14.076	0	4.277	6.92
Distress response	1.848	1.835	1.007	0.314	1.848	1.865	-0.18	2.155	-0.083	0.934	-0.18	-0.186	2.066	2.285	0.904	0.366	2.066	1.77	-0.833	0.906	-0.919	0.358	-0.833	-1.061
Emotion-focused response	-0.731	1.754	-0.417	0.677	-0.731	-0.709	0.991	1.376	0.72	0.471	0.991	1.936	-4.123	1.768	-2.332	0.02	-4.123	-4.382	0.868	1.083	0.802	0.423	0.868	0.881
Problem-focused response	-1.602	1.844	-0.869	0.385	-1.602	-1.595	-1.577	1.974	-0.799	0.424	-1.577	-1.785	3.082	2.052	1.501	0.133	3.082	2.96	-1.386	0.987	-1.404	0.16	-1.386	-1.714
Minimizing response	-0.681	1.543	-0.441	0.659	-0.681	-0.927	-0.494	2.385	-0.207	0.836	-0.494	-0.428	-0.878	2.116	-0.415	0.678	-0.878	-0.85	1.79	1.135	1.577	0.115	1.79	2.104
Training response	-4.12	1.357	-3.036	0.002	-4.12	-4.983	-3.612	1.482	-2.437	0.015	-3.612	-5.378	3.072	2.225	1.381	0.167	3.072	2.734	-3.075	0.957	-3.215	0.001	-3.075	-3.312
Variances:
	Estimate	Std.Err	z-value	P(>|z|)	Std.lv	Std.all	Estimate	Std.Err	z-value	P(>|z|)	Std.lv	Std.all	Estimate	Std.Err	z-value	P(>|z|)	Std.lv	Std.all	Estimate	Std.Err	z-value	P(>|z|)	Std.lv	Std.all
Relational EC goal	0.29	0.078	3.722	0	0.29	0.977	0.371	0.093	4	0	0.371	0.822	0.148	0.032	4.605	0	0.148	0.93	0.406	0.085	4.758	0	0.406	0.86
Individualistic EC goal	0.182	0.049	3.687	0	0.182	0.991	0.222	0.056	4	0	0.222	0.961	0.242	0.049	4.906	0	0.242	0.916	0.378	0.078	4.842	0	0.378	0.989
Distress response	0.875	0.23	3.807	0	0.875	0.891	0.787	0.198	3.982	0	0.787	0.844	1.182	0.237	4.985	0	1.182	0.868	0.525	0.089	5.9	0	0.525	0.852
Emotion-focused response	1.058	0.276	3.833	0	1.058	0.997	0.238	0.06	3.937	0	0.238	0.907	0.696	0.14	4.983	0	0.696	0.786	0.703	0.113	6.207	0	0.703	0.724
Problem-focused response	0.979	0.257	3.808	0	0.979	0.971	0.646	0.162	3.983	0	0.646	0.828	0.97	0.195	4.981	0	0.97	0.895	0.536	0.097	5.538	0	0.536	0.82
Minimizing response	0.468	0.122	3.833	0	0.468	0.868	1.213	0.304	3.996	0	1.213	0.909	0.998	0.2	4.997	0	0.998	0.936	0.626	0.104	5.988	0	0.626	0.864
Training response	0.508	0.135	3.772	0	0.508	0.744	0.341	0.088	3.864	0	0.341	0.755	1.082	0.219	4.943	0	1.082	0.857	0.596	0.106	5.644	0	0.596	0.691

## Sheet: Model 3 (asian groups equal)
	Group 1 (Hong Kong Chinese) - equality constraints						Group 2 (Beijing Chinese) - equality constraints						Group 3 (Indian) - equality constraints						Group 4 (European American)
Regressions:
	Estimate	Std.Err	z-value	P(>|z|)	Std.lv	Std.all	Estimate	Std.Err	z-value	P(>|z|)	Std.lv	Std.all	Estimate	Std.Err	z-value	P(>|z|)	Std.lv	Std.all	Estimate	Std.Err	z-value	P(>|z|)	Std.lv	Std.all
Relational EC goal~
Education	-0.103	0.147	-0.706	0.48	-0.103	-0.143	0.27	0.107	2.515	0.012	0.27	0.429	-0.041	0.095	-0.431	0.667	-0.041	-0.06	-0.294	0.119	-2.479	0.013	-0.294	-0.364
Child age	0.048	0.179	0.268	0.789	0.048	0.053	-0.328	0.205	-1.598	0.11	-0.328	-0.273	0.285	0.171	1.666	0.096	0.285	0.259	-0.05	0.084	-0.594	0.553	-0.05	-0.08
Individualistic EC goal~	~						~						~						~
Education	-0.046	0.116	-0.397	0.691	-0.046	-0.081	0.091	0.083	1.096	0.273	0.091	0.202	-0.148	0.129	-1.146	0.252	-0.148	-0.169	-0.062	0.118	-0.529	0.597	-0.062	-0.085
Child age	0.042	0.141	0.296	0.767	0.042	0.059	-0.103	0.159	-0.65	0.515	-0.103	-0.12	0.293	0.196	1.494	0.135	0.293	0.204	0.037	0.083	0.444	0.657	0.037	0.066
Distress response~	~						~						~						~
Relational EC goal	(a1) 0.456	0.191	2.381	0.017	0.456	0.255	(a1) 0.456	0.191	2.381	0.017	0.456	0.322	(a1) 0.456	0.191	2.381	0.017	0.456	0.156	0.425	0.172	2.477	0.013	0.425	0.372
Individualistic EC goal	(a2) 0.536	0.208	-2.577	0.01	-0.536	-0.236	(a2) 0.536	0.208	-2.577	0.01	-0.536	-0.272	(a2) 0.536	0.208	-2.577	0.01	-0.536	-0.238	-0.321	0.183	-1.757	0.079	-0.321	-0.253
Education	0.076	0.227	0.333	0.739	0.076	0.059	-0.127	0.164	-0.771	0.441	-0.127	-0.142	0.275	0.266	1.032	0.302	0.275	0.139	-0.07	0.114	-0.617	0.537	-0.07	-0.076
Child age	-0.345	0.284	-1.216	0.224	-0.345	-0.213	-0.085	0.305	-0.277	0.781	-0.085	-0.05	-0.484	0.438	-1.105	0.269	-0.484	-0.15	0.051	0.079	0.652	0.514	0.051	0.072
Emotion-focused response~	~						~						~						~
Relational EC goal	(b1) 0.166	0.112	-1.487	0.137	-0.166	-0.085	(b1) 0.166	0.112	-1.487	0.137	-0.166	-0.213	(b1) 0.166	0.112	-1.487	0.137	-0.166	-0.07	0.193	0.209	0.923	0.356	0.193	0.135
Individualistic EC goal	(b2) 0.143	0.125	1.143	0.253	0.143	0.058	(b2) 0.143	0.125	1.143	0.253	0.143	0.132	(b2) 0.143	0.125	1.143	0.253	0.143	0.079	-0.098	0.223	-0.438	0.662	-0.098	-0.061
Education	0.011	0.257	0.041	0.967	0.011	0.008	0.092	1.861	0.063	0.17	0.347		-0.436	0.218	-1.999	0.046	-0.436	-0.273	-0.009	0.126	-0.071	0.944	-0.009	-0.008
Child age	0.022	0.323	0.068	0.946	0.022	0.012	-0.205	0.17	-1.206	0.228	-0.205	-0.218	-0.151	0.358	-0.422	0.673	-0.151	-0.058	-0.44	0.087	-5.057	0	-0.44	-0.495
Problem-focused response~	~						~						~						~
Relational EC goal	(c1) 0.047	0.156	-0.303	0.762	-0.047	-0.025	(c1) 0.047	0.156	-0.303	0.762	-0.047	-0.036	(c1) 0.047	0.156	-0.303	0.762	-0.047	-0.018	-0.308	0.184	-1.671	0.095	-0.308	-0.261
Individualistic EC goal	(c2) 0.031	0.168	-0.184	0.854	-0.031	-0.013	(c2) 0.031	0.168	-0.184	0.854	-0.031	-0.017	(c2) 0.031	0.168	-0.184	0.854	-0.031	-0.015	0.552	0.192	2.869	0.004	0.552	0.422
Education	0.079	0.252	0.315	0.753	0.079	0.057	0.265	0.149	1.775	0.076	0.265	0.323	0.34	0.247	1.38	0.168	0.34	0.193	0.105	0.119	0.881	0.378	0.105	0.11
Child age	0.051	0.317	0.16	0.873	0.051	0.029	0.146	0.279	0.524	0.6	0.146	0.093	0.364	0.405	0.897	0.37	0.364	0.126	-0.02	0.081	-0.252	0.801	-0.02	-0.028
Minimizing response~	~						~						~						~
Relational EC goal	(d1) 0.029	0.157	0.185	0.853	0.029	0.022	(d1) 0.029	0.157	0.185	0.853	0.029	0.017	(d1) 0.029	0.157	0.185	0.853	0.029	0.011	-0.18	0.226	-0.796	0.426	-0.18	-0.145
Individualistic EC goal	(d2) 0.053	0.173	0.308	0.758	0.053	0.031	(d2) 0.053	0.173	0.308	0.758	0.053	0.022	(d2) 0.053	0.173	0.308	0.758	0.053	0.027	-0.132	0.246	-0.539	0.59	-0.132	-0.096
Education	-0.161	0.176	-0.919	0.358	-0.161	-0.165	0.147	0.205	0.716	0.474	0.147	0.135	-0.146	0.247	-0.591	0.554	-0.146	-0.083	-0.023	0.123	-0.185	0.854	-0.023	-0.023
Child age	-0.08	0.22	-0.364	0.716	-0.08	-0.065	-0.315	0.387	-0.816	0.415	-0.315	-0.152	-0.504	0.406	-1.243	0.214	-0.504	-0.176	-0.243	0.084	-2.915	0.004	-0.243	-0.317
Training response~	~						~						~						~
Relational EC goal	(e1) 0.057	0.132	0.435	0.664	0.057	0.038	(e1) 0.057	0.132	0.435	0.664	0.057	0.06	(e1) 0.057	0.132	0.435	0.664	0.057	0.02	0.569	0.184	3.087	0.002	0.569	0.421
Individualistic EC goal	(e2) 0.168	0.158	1.06	0.289	0.168	0.087	(e2) 0.168	0.158	1.06	0.289	0.168	0.126	(e2) 0.168	0.158	1.06	0.289	0.168	0.075	0.194	0.194	1.003	0.316	0.194	0.129
Education	0.353	0.181	1.945	0.052	0.353	0.32	0.125	0.108	1.151	0.25	0.125	0.208	0.184	0.275	0.67	0.503	0.184	0.094	0.06	0.125	0.477	0.633	0.06	0.055
Child age	0.386	0.227	1.699	0.089	0.386	0.279	0.263	0.201	1.307	0.191	0.263	0.229	0.534	0.451	1.183	0.237	0.534	0.166	-0.223	0.087	-2.554	0.011	-0.223	-0.267
Covariances:
	Estimate	Std.Err	z-value	P(>|z|)	Std.lv	Std.all	Estimate	Std.Err	z-value	P(>|z|)	Std.lv	Std.all	Estimate	Std.Err	z-value	P(>|z|)	Std.lv	Std.all	Estimate	Std.Err	z-value	P(>|z|)	Std.lv	Std.all
Relational EC goal~~
Individualistic EC goal	0.144	0.052	2.747	0.006	0.144	0.622	0.102	0.054	1.889	0.059	0.102	0.354	0.033	0.03	1.076	0.282	0.033	0.174	0.161	0.062	2.59	0.01	0.161	0.411
Distress response~~	~~						~~						~~						~~
Emotion-focused response	-0.546	0.211	-2.596	0.009	-0.546	-0.55	-0.03	0.079	-0.384	0.701	-0.03	-0.069	-0.255	0.145	-1.765	0.078	-0.255	-0.263	-0.209	0.075	-2.773	0.006	-0.209	-0.343
Problem-focused response	-0.491	0.203	-2.42	0.016	-0.491	-0.504	-0.099	0.131	-0.759	0.448	-0.099	-0.137	0.032	0.156	0.204	0.838	0.032	0.029	-0.128	0.067	-1.91	0.056	-0.128	-0.241
Minimizing response	0.073	0.126	0.576	0.564	0.073	0.108	0.568	0.209	2.719	0.007	0.568	0.559	-0.092	0.157	-0.588	0.557	-0.092	-0.084	0.078	0.071	1.102	0.27	0.078	0.137
Training response	-0.231	0.138	-1.678	0.093	-0.231	-0.331	0.086	0.095	0.906	0.365	0.086	0.165	-0.23	0.181	-1.273	0.203	-0.23	-0.188	0.1	0.07	1.439	0.15	0.1	0.179
Emotion-focused response~~	~~						~~						~~						~~
Problem-focused response	0.903	0.265	3.413	0.001	0.903	0.811	0.183	0.08	2.288	0.022	0.183	0.452	-0.275	0.135	-2.032	0.042	-0.275	-0.304	-0.015	0.075	-0.207	0.836	-0.015	-0.025
Minimizing response	0.285	0.153	1.863	0.062	0.285	0.368	0.146	0.105	1.391	0.164	0.146	0.258	-0.129	0.131	-0.988	0.323	-0.129	-0.143	-0.286	0.083	-3.432	0.001	-0.286	-0.432
Training response	0.445	0.169	2.627	0.009	0.445	0.557	0.053	0.053	0.99	0.322	0.053	0.182	-0.485	0.162	-3.002	0.003	-0.485	-0.481	-0.229	0.083	-2.746	0.006	-0.229	-0.354
Problem-focused response~~	~~						~~						~~						~~
Minimizing response	0.313	0.152	2.053	0.04	0.313	0.412	0.011	0.167	0.063	0.949	0.011	0.011	-0.479	0.161	-2.981	0.003	-0.479	-0.468	-0.037	0.074	-0.499	0.618	-0.037	-0.063
Training response	0.409	0.164	2.49	0.013	0.409	0.523	0.066	0.087	0.759	0.448	0.066	0.138	-0.142	0.165	-0.858	0.391	-0.142	-0.124	-0.118	0.073	-1.61	0.107	-0.118	-0.208
Minimizing response~~	~~						~~						~~						~~
Training response	0.157	0.106	1.477	0.14	0.157	0.289	0.3	0.132	2.27	0.023	0.3	0.448	-0.254	0.169	-1.509	0.131	-0.254	-0.223	0.089	0.081	1.099	0.272	0.089	0.146
Intercepts:
	Estimate	Std.Err	z-value	P(>|z|)	Std.lv	Std.all	Estimate	Std.Err	z-value	P(>|z|)	Std.lv	Std.all	Estimate	Std.Err	z-value	P(>|z|)	Std.lv	Std.all	Estimate	Std.Err	z-value	P(>|z|)	Std.lv	Std.all
Relational EC goal	4.771	0.887	5.377	0	4.771	8.706	6.684	1.012	6.602	0	6.684	9.946	4.512	0.387	11.663	0	4.512	11.407	4.813	0.306	15.747	0	4.813	7.008
Individualistic EC goal	4.356	0.7	6.224	0	4.356	10.137	5.667	0.784	7.23	0	5.667	11.78	3.985	0.438	9.108	0	3.985	7.768	4.277	0.304	14.076	0	4.277	6.92
Distress response	2.368	1.751	1.353	0.176	2.368	2.42	0.529	2.045	0.259	0.796	0.529	0.558	1.652	1.365	1.21	0.226	1.652	1.426	-0.833	0.906	-0.919	0.358	-0.833	-1.061
Emotion-focused response	-0.079	1.715	-0.046	0.963	-0.079	-0.074	1.963	1.166	1.682	0.092	1.963	3.743	-0.133	0.979	-0.136	0.892	-0.133	-0.142	0.868	1.083	0.802	0.423	0.868	0.881
Problem-focused response	-0.165	1.764	-0.093	0.926	-0.165	-0.157	0.473	1.743	0.271	0.786	0.473	0.54	0.142	1.171	0.121	0.903	0.142	0.137	-1.386	0.987	-1.404	0.16	-1.386	-1.714
Minimizing response	0.595	1.371	0.434	0.664	0.595	0.805	1.38	2.203	0.626	0.531	1.38	1.19	0.711	1.184	0.6	0.548	0.711	0.691	1.79	1.135	1.578	0.115	1.79	2.104
Training response	-2.78	1.335	-2.083	0.037	-2.78	-3.335	-1.767	1.378	-1.282	0.2	-1.767	-2.754	-2.068	1.207	-1.714	0.087	-2.068	-1.791	-3.075	0.957	-3.215	0.001	-3.075	-3.312
Variances:
	Estimate	Std.Err	z-value	P(>|z|)	Std.lv	Std.all	Estimate	Std.Err	z-value	P(>|z|)	Std.lv	Std.all	Estimate	Std.Err	z-value	P(>|z|)	Std.lv	Std.all	Estimate	Std.Err	z-value	P(>|z|)	Std.lv	Std.all
Relational EC goal	0.293	0.08	3.68	0	0.293	0.977	0.371	0.093	4	0	0.371	0.822	0.145	0.031	4.712	0	0.145	0.926	0.406	0.085	4.758	0	0.406	0.86
Individualistic EC goal	0.183	0.05	3.68	0	0.183	0.99	0.222	0.056	4	0	0.222	0.961	0.242	0.05	4.897	0	0.242	0.921	0.378	0.078	4.842	0	0.378	0.989
Distress response	0.869	0.227	3.832	0	0.869	0.908	0.793	0.199	3.976	0	0.793	0.88	1.177	0.236	4.982	0	1.177	0.877	0.525	0.089	5.9	0	0.525	0.852
Emotion-focused response	1.137	0.296	3.838	0	1.137	0.995	0.244	0.062	3.914	0	0.244	0.887	0.8	0.163	4.91	0	0.8	0.912	0.703	0.113	6.207	0	0.703	0.724
Problem-focused response	1.092	0.288	3.794	0	1.092	0.994	0.668	0.169	3.942	0	0.668	0.873	1.023	0.206	4.97	0	1.023	0.953	0.536	0.097	5.538	0	0.536	0.82
Minimizing response	0.527	0.14	3.76	0	0.527	0.964	1.301	0.33	3.947	0	1.301	0.968	1.023	0.206	4.97	0	1.023	0.967	0.625	0.104	5.988	0	0.625	0.864
Training response	0.56	0.15	3.743	0	0.56	0.807	0.344	0.089	3.884	0	0.344	0.836	1.275	0.26	4.896	0	1.275	0.957	0.596	0.106	5.644	0	0.596	0.691

## Sheet: Model 4 (All equal)
	Group 1 (Hong Kong Chinese) - equality constraints						Group 2 (Beijing Chinese) - equality constraints						Group 3 (Indian) - equality constraints						Group 4 (European American) - equality constraints
Regressions:
	Estimate	Std.Err	z-value	P(>|z|)	Std.lv	Std.all	Estimate	Std.Err	z-value	P(>|z|)	Std.lv	Std.all	Estimate	Std.Err	z-value	P(>|z|)	Std.lv	Std.all	Estimate	Std.Err	z-value	P(>|z|)	Std.lv	Std.all
Relational EC goal~
Education	-0.091	0.145	-0.629	0.53	-0.091	-0.126	0.27	0.107	2.515	0.012	0.27	0.429	-0.036	0.094	-0.379	0.705	-0.036	-0.053	-0.259	0.127	-2.039	0.041	-0.259	-0.322
Child age	0.055	0.177	0.308	0.758	0.055	0.06	-0.328	0.205	-1.598	0.11	-0.328	-0.273	0.307	0.17	1.804	0.071	0.307	0.277	-0.083	0.089	-0.931	0.352	-0.083	-0.134
Individualistic EC goal~	~						~						~						~
Education	-0.041	0.115	-0.354	0.723	-0.041	-0.072	0.091	0.083	1.096	0.273	0.091	0.202	-0.153	0.129	-1.185	0.236	-0.153	-0.174	-0.075	0.122	-0.617	0.538	-0.075	-0.102
Child age	0.046	0.141	0.329	0.742	0.046	0.065	-0.103	0.159	-0.65	0.515	-0.103	-0.12	0.293	0.196	1.496	0.135	0.293	0.204	0.044	0.085	0.516	0.606	0.044	0.078
Distress response~	~						~						~						~
Relational EC goal	(a1) 0.394	0.13	3.045	0.002	0.394	0.222	(a1) 0.394	0.13	3.045	0.002	0.394	0.281	(a1) 0.394	0.13	3.045	0.002	0.394	0.136	(a1) 0.394	0.13	3.045	0.002	0.394	0.342
Individualistic EC goal	(a2) 0.441	0.135	-3.262	0.001	-0.441	-0.196	(a2) 0.441	0.135	-3.262	0.001	-0.441	-0.225	(a2) 0.441	0.135	-3.262	0.001	-0.441	-0.197	(a2) 0.441	0.135	-3.262	0.001	-0.441	-0.348
Education	0.071	0.225	0.316	0.752	0.071	0.056	-0.119	0.161	-0.736	0.462	-0.119	-0.135	0.282	0.266	1.063	0.288	0.282	0.144	-0.106	0.109	-0.972	0.331	-0.106	-0.114
Child age	-0.347	0.282	-1.229	0.219	-0.347	-0.216	-0.095	0.304	-0.311	0.755	-0.095	-0.056	-0.503	0.436	-1.155	0.248	-0.503	-0.157	0.07	0.079	0.888	0.374	0.07	0.099
Emotion-focused response~	~						~						~						~
Relational EC goal	(b1) 0.084	0.097	-0.861	0.389	-0.084	-0.043	(b1) 0.084	0.097	-0.861	0.389	-0.084	-0.11	(b1) 0.084	0.097	-0.861	0.389	-0.084	-0.036	(b1) 0.084	0.097	-0.861	0.389	-0.084	-0.058
Individualistic EC goal	(b2) 0.098	0.109	0.895	0.371	0.098	0.04	(b2) 0.098	0.109	0.895	0.371	0.098	0.092	(b2) 0.098	0.109	0.895	0.371	0.098	0.054	(b2) 0.098	0.109	0.895	0.371	0.098	0.062
Education	0.018	0.254	0.069	0.945	0.018	0.013	0.152	0.089	1.705	0.088	0.152	0.318	-0.438	0.218	-2.013	0.044	-0.438	-0.275	-0.074	0.115	-0.646	0.519	-0.074	-0.063
Child age	0.02	0.319	0.063	0.95	0.02	0.012	-0.182	0.166	-1.094	0.274	-0.182	-0.199	-0.159	0.357	-0.447	0.655	-0.159	-0.061	-0.464	0.087	-5.314	0	-0.464	-0.52
Problem-focused response~	~						~						~						~
Relational EC goal	(c1) 0.07	0.126	-0.557	0.578	-0.07	-0.037	(c1) 0.07	0.126	-0.557	0.578	-0.07	-0.054	(c1) 0.07	0.126	-0.557	0.578	-0.07	-0.026	(c1) 0.07	0.126	-0.557	0.578	-0.07	-0.061
Individualistic EC goal	(c2) 0.19	0.134	1.41	0.159	0.19	0.077	(c2) 0.19	0.134	1.41	0.159	0.19	0.103	(c2) 0.19	0.134	1.41	0.159	0.19	0.092	(c2) 0.19	0.134	1.41	0.159	0.19	0.149
Education	0.087	0.253	0.344	0.731	0.087	0.063	0.251	0.148	1.694	0.09	0.251	0.304	0.373	0.251	1.49	0.136	0.373	0.207	0.157	0.108	1.454	0.146	0.157	0.167
Child age	0.042	0.318	0.132	0.895	0.042	0.024	0.161	0.279	0.579	0.563	0.161	0.102	0.307	0.411	0.748	0.455	0.307	0.104	0.001	0.081	0.014	0.989	0.001	0.002
Minimizing response~	~						~						~						~
Relational EC goal	(d1) 0.055	0.13	0.424	0.672	0.055	0.041	(d1) 0.055	0.13	0.424	0.672	0.055	0.032	(d1) 0.055	0.13	0.424	0.672	0.055	0.021	(d1) 0.055	0.13	0.424	0.672	0.055	0.044
Individualistic EC goal	(d2) 0.067	0.14	-0.481	0.631	-0.067	-0.039	(d2) 0.067	0.14	-0.481	0.631	-0.067	-0.028	(d2) 0.067	0.14	-0.481	0.631	-0.067	-0.033	(d2) 0.067	0.14	-0.481	0.631	-0.067	-0.049
Education	-0.165	0.176	-0.938	0.348	-0.165	-0.169	0.151	0.203	0.742	0.458	0.151	0.139	-0.163	0.249	-0.656	0.512	-0.163	-0.092	0.048	0.111	0.428	0.668	0.048	0.047
Child age	-0.076	0.22	-0.347	0.729	-0.076	-0.062	-0.319	0.384	-0.83	0.406	-0.319	-0.155	-0.477	0.409	-1.168	0.243	-0.477	-0.165	-0.232	0.083	-2.778	0.005	-0.232	-0.302
Training response~	~						~						~						~
Relational EC goal	(e1) 0.228	0.112	2.033	0.042	0.228	0.151	(e1) 0.228	0.112	2.033	0.042	0.228	0.235	(e1) 0.228	0.112	2.033	0.042	0.228	0.077	(e1) 0.228	0.112	2.033	0.042	0.228	0.174
Individualistic EC goal	(e2) 0.173	0.127	1.365	0.172	0.173	0.09	(e2) 0.173	0.127	1.365	0.172	0.173	0.128	(e2) 0.173	0.127	1.365	0.172	0.173	0.076	(e2) 0.173	0.127	1.365	0.172	0.173	0.12
Education	0.367	0.176	2.087	0.037	0.367	0.337	0.078	0.105	0.744	0.457	0.078	0.129	0.192	0.278	0.689	0.491	0.192	0.096	-0.048	0.116	-0.413	0.679	-0.048	-0.045
Child age	0.375	0.22	1.705	0.088	0.375	0.275	0.319	0.197	1.625	0.104	0.319	0.275	0.479	0.456	1.05	0.294	0.479	0.147	-0.233	0.087	-2.69	0.007	-0.233	-0.288
Covariances:
	Estimate	Std.Err	z-value	P(>|z|)	Std.lv	Std.all	Estimate	Std.Err	z-value	P(>|z|)	Std.lv	Std.all	Estimate	Std.Err	z-value	P(>|z|)	Std.lv	Std.all	Estimate	Std.Err	z-value	P(>|z|)	Std.lv	Std.all
Relational EC goal~~
Individualistic EC goal	0.144	0.052	2.749	0.006	0.144	0.621	0.102	0.054	1.889	0.059	0.102	0.354	0.028	0.03	0.939	0.348	0.028	0.151	0.171	0.063	2.697	0.007	0.171	0.431
Distress response~~	~~						~~						~~						~~
Emotion-focused response	-0.533	0.205	-2.601	0.009	-0.533	-0.545	-0.034	0.078	-0.436	0.663	-0.034	-0.078	-0.265	0.144	-1.842	0.065	-0.265	-0.273	-0.184	0.075	-2.459	0.014	-0.184	-0.3
Problem-focused response	-0.49	0.201	-2.442	0.015	-0.49	-0.504	-0.085	0.132	-0.644	0.52	-0.085	-0.115	0.04	0.159	0.253	0.8	0.04	0.036	-0.146	0.069	-2.11	0.035	-0.146	-0.261
Minimizing response	0.083	0.125	0.664	0.507	0.083	0.123	0.573	0.208	2.751	0.006	0.573	0.562	-0.1	0.159	-0.631	0.528	-0.1	-0.09	0.055	0.07	0.783	0.434	0.055	0.094
Training response	-0.231	0.131	-1.762	0.078	-0.231	-0.344	0.083	0.093	0.892	0.372	0.083	0.161	-0.219	0.181	-1.21	0.226	-0.219	-0.176	0.131	0.073	1.791	0.073	0.131	0.221
Emotion-focused response~~	~~						~~						~~						~~
Problem-focused response	0.896	0.261	3.432	0.001	0.896	0.812	0.173	0.078	2.221	0.026	0.173	0.432	-0.299	0.138	-2.163	0.031	-0.299	-0.325	-0.044	0.075	-0.591	0.555	-0.044	-0.067
Minimizing response	0.27	0.15	1.804	0.071	0.27	0.353	0.132	0.102	1.299	0.194	0.132	0.239	-0.114	0.131	-0.865	0.387	-0.114	-0.125	-0.298	0.084	-3.527	0	-0.298	-0.434
Training response	0.413	0.16	2.586	0.01	0.413	0.543	0.04	0.05	0.794	0.427	0.04	0.143	-0.5	0.163	-3.06	0.002	-0.5	-0.489	-0.197	0.084	-2.347	0.019	-0.197	-0.283
Problem-focused response~~	~~						~~						~~						~~
Minimizing response	0.305	0.152	2.008	0.045	0.305	0.4	0.012	0.166	0.075	0.94	0.012	0.013	-0.506	0.166	-3.044	0.002	-0.506	-0.482	-0.042	0.072	-0.574	0.566	-0.042	-0.066
Training response	0.36	0.155	2.322	0.02	0.36	0.475	0.057	0.085	0.674	0.5	0.057	0.121	-0.091	0.168	-0.542	0.588	-0.091	-0.078	-0.129	0.077	-1.666	0.096	-0.129	-0.202
Minimizing response~~	~~						~~						~~						~~
Training response	0.146	0.101	1.444	0.149	0.146	0.278	0.268	0.126	2.12	0.034	0.268	0.409	-0.276	0.172	-1.602	0.109	-0.276	-0.236	0.028	0.079	0.35	0.727	0.028	0.042
Intercepts:
	Estimate	Std.Err	z-value	P(>|z|)	Std.lv	Std.all	Estimate	Std.Err	z-value	P(>|z|)	Std.lv	Std.all	Estimate	Std.Err	z-value	P(>|z|)	Std.lv	Std.all	Estimate	Std.Err	z-value	P(>|z|)	Std.lv	Std.all
Relational EC goal	4.733	0.881	5.372	0	4.733	8.668	6.684	1.012	6.602	0	6.684	9.946	4.464	0.384	11.624	0	4.464	11.239	4.938	0.331	14.94	0	4.938	7.217
Individualistic EC goal	4.33	0.699	6.191	0	4.33	10.07	5.667	0.784	7.23	0	5.667	11.78	3.983	0.437	9.111	0	3.983	7.761	4.253	0.315	13.492	0	4.253	6.827
Distress response	2.246	1.556	1.443	0.149	2.246	2.319	0.395	1.757	0.225	0.822	0.395	0.419	1.564	1.156	1.354	0.176	1.564	1.36	-0.233	0.739	-0.315	0.753	-0.233	-0.295
Emotion-focused response	-0.277	1.666	-0.166	0.868	-0.277	-0.262	1.667	1.076	1.55	0.121	1.667	3.262	-0.329	0.931	-0.353	0.724	-0.329	-0.352	1.378	0.597	2.307	0.021	1.378	1.392
Problem-focused response	-1.013	1.705	-0.594	0.552	-1.013	-0.962	-0.623	1.627	-0.383	0.702	-0.623	-0.706	-0.635	1.096	-0.58	0.562	-0.635	-0.602	-0.965	0.709	-1.361	0.173	-0.965	-1.214
Minimizing response	0.996	1.289	0.772	0.44	0.996	1.346	1.888	2.107	0.896	0.37	1.888	1.634	1.075	1.109	0.97	0.332	1.075	1.035	0.373	0.745	0.501	0.616	0.373	0.438
Training response	-3.602	1.239	-2.906	0.004	-3.602	-4.368	-2.935	1.256	-2.337	0.019	-2.935	-4.51	-2.846	1.158	-2.458	0.014	-2.846	-2.429	-1.363	0.663	-2.055	0.04	-1.363	-1.52
Variances:
	Estimate	Std.Err	z-value	P(>|z|)	Std.lv	Std.all	Estimate	Std.Err	z-value	P(>|z|)	Std.lv	Std.all	Estimate	Std.Err	z-value	P(>|z|)	Std.lv	Std.all	Estimate	Std.Err	z-value	P(>|z|)	Std.lv	Std.all
Relational EC goal	0.292	0.079	3.693	0	0.292	0.981	0.371	0.093	4	0	0.371	0.822	0.145	0.031	4.713	0	0.145	0.917	0.41	0.085	4.831	0	0.41	0.877
Individualistic EC goal	0.183	0.05	3.673	0	0.183	0.991	0.222	0.056	4	0	0.222	0.961	0.242	0.049	4.904	0	0.242	0.919	0.382	0.08	4.8	0	0.382	0.984
Distress response	0.862	0.224	3.848	0	0.862	0.919	0.805	0.202	3.979	0	0.805	0.907	1.182	0.237	4.983	0	1.182	0.894	0.522	0.088	5.903	0	0.522	0.838
Emotion-focused response	1.109	0.288	3.85	0	1.109	0.998	0.237	0.06	3.977	0	0.237	0.908	0.799	0.162	4.928	0	0.799	0.917	0.72	0.115	6.262	0	0.72	0.735
Problem-focused response	1.099	0.287	3.825	0	1.099	0.992	0.674	0.17	3.956	0	0.674	0.867	1.056	0.213	4.958	0	1.056	0.947	0.602	0.099	6.064	0	0.602	0.952
Minimizing response	0.528	0.139	3.788	0	0.528	0.965	1.291	0.326	3.966	0	1.291	0.968	1.044	0.21	4.959	0	1.044	0.967	0.651	0.104	6.256	0	0.651	0.899
Training response	0.522	0.138	3.798	0	0.522	0.768	0.331	0.083	3.974	0	0.331	0.782	1.306	0.265	4.925	0	1.306	0.951	0.673	0.114	5.894	0	0.673	0.837
